# Supplementary material for: From In Vitro Cytotoxicity to In Vivo Zebrafish Assays: A Study on 3,3-Dichloro β-, γ- and δ-Lactams and Their Biological Activity Profiles
Source: Pharmaceuticals (Basel). 2025 Mar 28;18(4):488. doi: 10.3390/ph18040488 (PMC12030062; doi:10.3390/ph18040488)
Supplement: Supplementary file 1 [file pharmaceuticals-18-00488-s001.zip]

Archive with 4 entries (4 files):
- CIMG6637.MOV
- CIMG6649.MOV
- CNT_2_1.JPG
- CONC12.5_1_3.JPG
